# Supplementary material for: An ARHGEF10 Deletion Is Highly Associated with a Juvenile-Onset Inherited Polyneuropathy in Leonberger and Saint Bernard Dogs
Source: PLoS Genet. 2014 Oct 2;10(10):e1004635. doi: 10.1371/journal.pgen.1004635 (PMC4183422; doi:10.1371/journal.pgen.1004635)
Supplement: Table S1 — All observed Polymorphisms in ARHGEF10 sequencing in case and control Leonbergers. (XLSX) [file pgen.1004635.s002.xlsx]

## Sheet: improved version
Table S1: All Observed Polymorphisms in ARHGEF10 Sequencing in Case and Control Leonbergers
CFA	Position	Reference allele	Mutant allele	Position in gene	cDNA (XM_846774.3)	Protein
16	54309272	C	T	Intron 1
16	54309273	G	A	Intron 1
16	54309290	G	A	Intron 1
16	54309345	T	C	Intron 1
16	54309362	C	T	Intron 1
16	54309456	C	A	Intron 1
16	54309534	C	T	Intron 1
16	54317869	G	A	Intron 2
16	54317991	G	A	Exon 3	c.141G>A	silent
16	54318014	C	T	Exon 3	c.164C>T	p.P55L
16	54318030	A	C	Exon 3	c.180A>C	silent
16	54318066	G	A	Intron 3
16	54318264	G	A	Intron 3
16	54318311	G	A	Intron 3
16	54318323	T	C	Intron 3
16	54318342	G	A	Intron 3
16	54318527	C	T	Intron 3
16	54318561	T	C	Exon 4	c.222T>C	silent
16	54318609	A	G	Exon 4	c.270A>G	silent
16	54318699	T	C	Exon 4	c.360T>C	silent
16	54318714	C	T	Exon 4	c.375C>T	silent
16	54321301	C	T	Intron 5
16	54324398	G	-	Intron 5
16	54324517	C	-	Intron 6
16	54324537	C	T	Intron 6
16	54324636	C	T	Intron 6
16	54333045	T	C	Intron 7
16	54333281	T	G	Intron 8
16	53333437	G	A	Intron 8
16	53334978	C	T	Intron 8
16	54335241	A	G	Exon 9	c.903A>G	silent
16	54335359	G	A	Intron 9
16	54335380	C	T	Intron 9
16	54335390	G	A	Intron 9
16	54337361	T	C	Intron 10
16	54339497	T	C	Intron 11
16	54339605	G	A	Intron 11
16	54339638	T	C	Intron 11
16	54339664	C	T	Intron 11
16	54340545	C	T	Intron 11
16	54340582	T	C	Intron 11
16	54340671	C	T	Exon 12	c.1206C>T	silent
16	54340804	C	T	Intron 12
16	54340859	C	T	Exon 13	c.1257C>T	silent
16	54340952	C	T	Exon 13	c.1350C>T	silent
16	54342287	T	C	Exon 14	c.1488T>C	silent
16	54342335	T	C	Exon 14	c.1536T>C	silent
16	54342384	T	C	Intron 14
16	54342393	T	C	Intron 14
16	54343818	T	C	Intron 14
16	54343951	G	T	Intron 14
16	54344081	C	T	Intron 15
16	54344142	T	G	Intron 15
16	54344161	G	A	Intron 15
16	54347311	A	G	Intron 15
16	54349030	A	G	Intron 16
16	54349038	T	C	Intron 16
16	54349152	C	G	Exon 17	c.1908C>G	silent
16	54349199	CACGGTGAGC	-	Exon 17/Intron 17	c.1955_1958+6delCACGGTGAGC	Causes 4 bp deletion in RNA and a premature stop codon
16	54349220	G	A	Intron 17
16	54349255	-	CCCCC	Intron 17
16	54349277	T	C	Intron 17
16	54349291	G	C	Intron 17
16	54350868	C	T	Intron 18
16	54350897	C	T	Intron 18
16	54356826	A	-	Intron 18
16	54356903	G	A	Intron 18
16	54356938	T	C	Intron 18
16	54357005	C	T	Exon 19	c.2190C>T	silent
16	54357073	T	C	Intron 19
16	54357127	T	C	Intron 19
16	54357148	C	T	Intron 19
16	54357220	C	T	Intron 19
16	54357271	A	G	Intron 19
16	54357395	G	T	Exon 20	c.2265G>T	silent
16	54357531	T	C	Intron 20
16	54357863	T	A	Intron 21
16	54359255	C	T	Intron 22
16	54359274	A	G	Intron 22
16	54360327	TTTGG	-	Intron 23
16	54361874	C	T	Intron 23
16	54361879	C	T	Intron 23
16	54362362	G	A	Intron 24
16	54362497	T	C	Intron 24
16	54362573	G	-	Intron 24
16	54362781	G	A	Exon 25	c.3040G>A	p.G1014R
16	54367766	C	T	Exon 26	c.3100C>T	silent
16	54367792	A	G	Exon 26	c.3126A>G	silent
16	54371022	T	C	Intron 26
16	54371024	T	C	Intron 26
16	54371059	A	G	Intron 26
16	54371063	A	G	Intron 26
16	54371081	G	A	Intron 26
16	54371331	G	T	Intron27
16	54376262	C	T	Intron 27
16	54376727	T	C	Intron 28
16	54376766	A	G	Intron 28
16	gap	G	A	3'UTR
