# Supplementary material for: An ARHGEF10 Deletion Is Highly Associated with a Juvenile-Onset Inherited Polyneuropathy in Leonberger and Saint Bernard Dogs
Source: PLoS Genet. 2014 Oct 2;10(10):e1004635. doi: 10.1371/journal.pgen.1004635 (PMC4183422; doi:10.1371/journal.pgen.1004635)
Supplement: Table S2 — Number of dogs screened for ARHGEF10 deletion. (XLSX) [file pgen.1004635.s003.xlsx]

## Sheet: Sheet1
Table S2: Number of Dogs Screened for ARHGEF10 Deletion
Breed	D/D	D/N	N/N	Total
Saint Bernard	4	7	376	387
Newfoundland	0	0	359	359
Greater Swiss Mountain Dog	0	0	48	48
Bernese Mountain Dog	0	0	2	2
Great Pyrenees	0	0	7	7
Great Dane	0	0	4	4
Golden Retriever	0	0	1	1
